# Supplementary material for: Taxonomic revision of the Pyrgulopsis gilae (Caenogastropoda, Hydrobiidae) species complex, with descriptions of two new species from the Gila River basin, New Mexico
Source: Zookeys. 2014 Jul 30;(429):69–85. doi: 10.3897/zookeys.429.7865 (PMC4137299; doi:10.3897/zookeys.429.7865)
Supplement: XML Treatment for Pyrgulopsis marilynae [file zookeys.429.7865-treatment1.xml]

<!DOCTYPE tp:taxon-treatment
  PUBLIC "-//TaxonX//DTD Taxonomic Treatment Publishing DTD v0 20100105//EN" "tax-treatment-NSO.dtd">
<tp:taxon-treatment xmlns:tp="http://www.plazi.org/taxpub"><tp:treatment-meta><kwd-group><label>Taxon classification</label><kwd><named-content content-type="kingdom">Animalia</named-content></kwd><kwd><named-content content-type="order">ORDO</named-content></kwd><kwd><named-content content-type="family">Hydrobiidae</named-content></kwd></kwd-group><mixed-citation publication-type="journal"><person-group><name><surname>Hershler</surname><given-names>Robert</given-names></name><name><surname>Ratcliffe</surname><given-names>Victoria</given-names></name><name><surname>Liu</surname><given-names>Hsiu-Ping</given-names></name><name><surname>Lang</surname><given-names>Brian</given-names></name><name><surname>Hay</surname><given-names>Claire</given-names></name></person-group><article-title>Taxonomic revision of the <italic>Pyrgulopsis gilae</italic> (Caenogastropoda, Hydrobiidae) species complex, with descriptions of two new species from the Gila River basin, New Mexico
                </article-title><source>Zookeys</source><day>30</day><month>7</month><year>2014</year><volume>2014</volume><issue>429</issue><fpage>69</fpage><lpage>85</lpage><pub-id pub-id-type="doi">10.3897/zookeys.429.7865</pub-id></mixed-citation></tp:treatment-meta><tp:nomenclature><tp:taxon-name>
                            <tp:taxon-name-part taxon-name-part-type="genus">Pyrgulopsis</tp:taxon-name-part>
                            <tp:taxon-name-part taxon-name-part-type="species">marilynae</tp:taxon-name-part>
                            <object-id xmlns:xlink="http://www.w3.org/1999/xlink" content-type="zoobank" xlink:type="simple">http://zoobank.org/A641736C-650D-4649-B8AD-5A012AFB3396</object-id>
                        </tp:taxon-name><tp:taxon-authority>Hershler, Ratcliffe, Liu, Lang and Hay</tp:taxon-authority><tp:taxon-status xmlns:xlink="http://www.w3.org/1999/xlink" xlink:type="simple">sp. n.</tp:taxon-status><xref ref-type="fig" rid="F3">Figs 3</xref><xref ref-type="fig" rid="F4">, 4A–B</xref><tp:nomenclature-citation-list><tp:nomenclature-citation><tp:taxon-name>Pyrgulopsis gilae</tp:taxon-name><comment> (clade II).—Liu et al. 2013. </comment></tp:nomenclature-citation></tp:nomenclature-citation-list></tp:nomenclature><tp:treatment-sec sec-type="Types"><title>Types.</title><p>Holotype, USNM 1135068 (a dry shell), spring 0.48 km north, 0.48 km west of Jordan Canyon, Catron County, New Mexico, <named-content xmlns:xlink="http://www.w3.org/1999/xlink" content-type="dwc:verbatimCoordinates" xlink:type="simple">33.2909°N, 108.2681°W</named-content>, 1 October 2009, Michelle Christman. Paratypes, USNM 1231474 (from same lot).
                        </p></tp:treatment-sec><tp:treatment-sec sec-type="Referred material"><title>Referred material.</title><p>NEW MEXICO. <italic>Catron County</italic>: USNM 1123432, USNM 1123588, spring 0.8 km north, 0.64 km west of Jordan Canyon (<named-content xmlns:xlink="http://www.w3.org/1999/xlink" content-type="dwc:verbatimCoordinates" xlink:type="simple">33.2889°N, 108.2683°W</named-content>), USNM 1135067, spring 0.97 km north, 0.64 km west of Jordan Canyon (<named-content xmlns:xlink="http://www.w3.org/1999/xlink" content-type="dwc:verbatimCoordinates" xlink:type="simple">33.2924°N, 108.2696°W</named-content>), USNM 883175, Jordan Hot Spring (<named-content xmlns:xlink="http://www.w3.org/1999/xlink" content-type="dwc:verbatimCoordinates" xlink:type="simple">33.2927°N, 108.2692°W</named-content>).
                        </p></tp:treatment-sec><tp:treatment-sec sec-type="Diagnosis"><title>Diagnosis.</title><p>Distinguished from <italic><tp:taxon-name>Pyrgulopsis gilae</tp:taxon-name></italic> and the species described next (<italic><tp:taxon-name>Pyrgulopsis similis</tp:taxon-name></italic>) by its narrower shell (mean shell width/shell height 0.613 vs. 0.682, t=-9.6588, df=36.2176, <italic>P</italic>&lt;0.0001, <italic>n</italic>=30 for <italic><tp:taxon-name>Pyrgulopsis gilae</tp:taxon-name></italic>; 0.613 vs. 0.734, t=-16.3617, df=18.9656, <italic>P</italic>&lt;0.0001, <italic>n</italic>=11 for <italic><tp:taxon-name>Pyrgulopsis similis</tp:taxon-name></italic>), more pronounced whorl shoulders, and broad overlap of the ventral surface of the penis by the terminal gland (probably reflecting fusion with a distal ventral gland). Further differs from <italic><tp:taxon-name>Pyrgulopsis gilae</tp:taxon-name></italic> in its smaller size (mean shell height 2.77 vs. 3.47 mm, t=-11.3848, df=21.9544, <italic>P</italic>&lt;0.0001) and (basal) extension of the outer penial gland to mid-line or left edge of penis. Further differs from <italic><tp:taxon-name>Pyrgulopsis similis</tp:taxon-name></italic> in its larger size (mean shell height 2.77 vs. 2.36 mm, t=7.3691, df=15.3701, <italic>P</italic>&lt;0.0001), smaller number of dorsal glands on the penis, and larger size of the terminal and ventral glands on the penis.
                        </p></tp:treatment-sec><tp:treatment-sec sec-type="Description"><title>Description.</title><p>Shell (<xref ref-type="fig" rid="F3">Fig. 3A–B</xref>) narrow-conic, whorls 4.5–5.0. Teleoconch whorls convex, shoulders narrow, angular, sutures impressed. Aperture ovate, angled above, parietal lip complete, usually slightly disjunct, umbilicus narrow. Outer lip thin, orthocline.
                        </p><p>Operculum (<xref ref-type="fig" rid="F3">Fig. 3C–D</xref>) as for genus; edges of last 0.5 whorl weakly frilled on outer side; portion of muscle attachment margin thickened on inner side. Radula (<xref ref-type="fig" rid="F3">Fig. 3E–G</xref>) as for genus; dorsal edge of central teeth concave, lateral cusps four–five, basal cusp one. Lateral teeth having two–three cusps on both inner and outer sides. Inner marginal teeth with 14–20 cusps, outer marginal teeth with 17–22 cusps. Radula data are from USNM 1135067.
                        </p><p>Penial filament and penial lobe about equal in length (<xref ref-type="fig" rid="F4">Fig. 4A–B</xref>). Filament having two (penial) glands on dorsal surface; inner gland shorter. Outer penial gland curving to mid-line (10/24 specimens) or left edge of penis (14/24 specimens), the latter condition probably represents fusion with a gland on the left edge (Dg2). Terminal gland elongate, horizontal, broadly overlapping ventral surface of penis. Dorsal surface of penis <!--PageBreak-->having gland along right edge of lobe (Dg3) and 2-3 additional glands (22/24 specimens); one specimen did not have any additional glands and one specimen had four additional glands. Ventral gland positioned near centrally. Penial data are from USNM 1135067.
                        </p><!--PageBreak--></tp:treatment-sec><tp:treatment-sec sec-type="Etymology"><title>Etymology.</title><p>The specific epithet is a patronym honoring Marilyn Myers (United States Fish and Wildlife Service, retired) for her dedicated efforts to survey <italic><tp:taxon-name>Pyrgulopsis</tp:taxon-name></italic> habitats in the upper Gila River basin.
                        </p></tp:treatment-sec><tp:treatment-sec sec-type="Distribution"><title>Distribution.</title><p>A series of seeps and springs along the north side of short reach (ca. 0.25 km) of the Middle Fork Gila River just below Jordan Hot Spring (<xref ref-type="fig" rid="F1">Fig. 1</xref>). The type locality is a seep wall which is the lower-most occurrence of <italic><tp:taxon-name>Pyrgulopsis marilynae</tp:taxon-name></italic> along the Middle Fork Gila River; the water temperature at this site was 25°C on 1 October 2009.
                        </p></tp:treatment-sec><tp:treatment-sec sec-type="Remarks"><title>Remarks.</title><p><italic><tp:taxon-name>Pyrgulopsis marilyane</tp:taxon-name></italic> was resolved as sister to <italic><tp:taxon-name>Pyrgulopsis gilae</tp:taxon-name></italic> (100% posterior probability) in the molecular phylogenetic analysis (<xref ref-type="fig" rid="F2">Fig. 2</xref>). The apparent fusion of the terminal and distal ventral glands of the penis that characterizes this species (in part) was previously reported for <italic><tp:taxon-name>Pyrgulopsis sadai</tp:taxon-name></italic> (<xref ref-type="bibr" rid="B8">Hershler 1998</xref>, fig. 39I). The sample attributed to Jordan Hot Spring (USNM 883175) may have been collected instead from a closely proximal spring as <italic><tp:taxon-name>Pyrgulopsis gilae</tp:taxon-name></italic> has not been found at the former locality during recent surveys (<xref ref-type="bibr" rid="B25">USFWS 2011b</xref>).
                        </p><table-wrap position="float" id="T2" orientation="portrait"><label>Table 2.</label><caption><p>Frequency distribution of NDI haplotypes detected in <italic><tp:taxon-name>Pyrgulopsis gilae</tp:taxon-name></italic>. <italic>n</italic>=sample size.</p></caption><table><tbody><tr><td rowspan="1" colspan="1"><bold>Haplotype (specimen code)</bold>
                                        </td><td rowspan="1" colspan="13"><bold>Sample</bold>
                                        </td></tr><tr><td rowspan="1" colspan="1"/><td rowspan="1" colspan="1"><bold>G1</bold>
                                        </td><td rowspan="1" colspan="1"><bold>G2</bold>
                                        </td><td rowspan="1" colspan="1"><bold>G3</bold>
                                        </td><td rowspan="1" colspan="1"><bold>G4</bold>
                                        </td><td rowspan="1" colspan="1"><bold>G5</bold>
                                        </td><td rowspan="1" colspan="1"><bold>G6</bold>
                                        </td><td rowspan="1" colspan="1"><bold>G7</bold>
                                        </td><td rowspan="1" colspan="1"><bold>G8</bold>
                                        </td><td rowspan="1" colspan="1"><bold>G9</bold>
                                        </td><td rowspan="1" colspan="1"><bold>G10</bold>
                                        </td><td rowspan="1" colspan="1"><bold>G11</bold>
                                        </td><td rowspan="1" colspan="1"><bold>G13</bold>
                                        </td><td rowspan="1" colspan="1"><bold>G14</bold>
                                        </td></tr><tr><td rowspan="1" colspan="1">I (G1A)</td><td rowspan="1" colspan="1">2</td><td rowspan="1" colspan="1"/><td rowspan="1" colspan="1"/><td rowspan="1" colspan="1"/><td rowspan="1" colspan="1"/><td rowspan="1" colspan="1"/><td rowspan="1" colspan="1"/><td rowspan="1" colspan="1"/><td rowspan="1" colspan="1"/><td rowspan="1" colspan="1"/><td rowspan="1" colspan="1"/><td rowspan="1" colspan="1"/><td rowspan="1" colspan="1"/></tr><tr><td rowspan="1" colspan="1">II (G1C)</td><td rowspan="1" colspan="1">1</td><td rowspan="1" colspan="1"/><td rowspan="1" colspan="1">3</td><td rowspan="1" colspan="1"/><td rowspan="1" colspan="1"/><td rowspan="1" colspan="1"/><td rowspan="1" colspan="1"/><td rowspan="1" colspan="1"/><td rowspan="1" colspan="1"/><td rowspan="1" colspan="1"/><td rowspan="1" colspan="1"/><td rowspan="1" colspan="1"/><td rowspan="1" colspan="1"/></tr><tr><td rowspan="1" colspan="1">III (G2B)</td><td rowspan="1" colspan="1"/><td rowspan="1" colspan="1">2</td><td rowspan="1" colspan="1"/><td rowspan="1" colspan="1"/><td rowspan="1" colspan="1"/><td rowspan="1" colspan="1"/><td rowspan="1" colspan="1"/><td rowspan="1" colspan="1"/><td rowspan="1" colspan="1"/><td rowspan="1" colspan="1"/><td rowspan="1" colspan="1"/><td rowspan="1" colspan="1"/><td rowspan="1" colspan="1"/></tr><tr><td rowspan="1" colspan="1">IV (G2D)</td><td rowspan="1" colspan="1"/><td rowspan="1" colspan="1">1</td><td rowspan="1" colspan="1"/><td rowspan="1" colspan="1"/><td rowspan="1" colspan="1"/><td rowspan="1" colspan="1"/><td rowspan="1" colspan="1"/><td rowspan="1" colspan="1"/><td rowspan="1" colspan="1"/><td rowspan="1" colspan="1"/><td rowspan="1" colspan="1"/><td rowspan="1" colspan="1"/><td rowspan="1" colspan="1"/></tr><tr><td rowspan="1" colspan="1">V (G14B)</td><td rowspan="1" colspan="1"/><td rowspan="1" colspan="1"/><td rowspan="1" colspan="1"/><td rowspan="1" colspan="1"/><td rowspan="1" colspan="1"/><td rowspan="1" colspan="1"/><td rowspan="1" colspan="1"/><td rowspan="1" colspan="1"/><td rowspan="1" colspan="1"/><td rowspan="1" colspan="1"/><td rowspan="1" colspan="1"/><td rowspan="1" colspan="1"/><td rowspan="1" colspan="1">4</td></tr><tr><td rowspan="1" colspan="1">VI (G4B)</td><td rowspan="1" colspan="1"/><td rowspan="1" colspan="1"/><td rowspan="1" colspan="1"/><td rowspan="1" colspan="1">3</td><td rowspan="1" colspan="1"/><td rowspan="1" colspan="1"/><td rowspan="1" colspan="1"/><td rowspan="1" colspan="1"/><td rowspan="1" colspan="1"/><td rowspan="1" colspan="1"/><td rowspan="1" colspan="1"/><td rowspan="1" colspan="1"/><td rowspan="1" colspan="1"/></tr><tr><td rowspan="1" colspan="1">VII (G5A)</td><td rowspan="1" colspan="1"/><td rowspan="1" colspan="1"/><td rowspan="1" colspan="1"/><td rowspan="1" colspan="1"/><td rowspan="1" colspan="1">4</td><td rowspan="1" colspan="1">1</td><td rowspan="1" colspan="1"/><td rowspan="1" colspan="1"/><td rowspan="1" colspan="1"/><td rowspan="1" colspan="1"/><td rowspan="1" colspan="1"/><td rowspan="1" colspan="1"/><td rowspan="1" colspan="1"/></tr><tr><td rowspan="1" colspan="1">VIII (G6B)</td><td rowspan="1" colspan="1"/><td rowspan="1" colspan="1"/><td rowspan="1" colspan="1"/><td rowspan="1" colspan="1"/><td rowspan="1" colspan="1"/><td rowspan="1" colspan="1">4</td><td rowspan="1" colspan="1"/><td rowspan="1" colspan="1"/><td rowspan="1" colspan="1"/><td rowspan="1" colspan="1"/><td rowspan="1" colspan="1"/><td rowspan="1" colspan="1"/><td rowspan="1" colspan="1"/></tr><tr><td rowspan="1" colspan="1">IX (G7A)</td><td rowspan="1" colspan="1"/><td rowspan="1" colspan="1"/><td rowspan="1" colspan="1"/><td rowspan="1" colspan="1"/><td rowspan="1" colspan="1"/><td rowspan="1" colspan="1"/><td rowspan="1" colspan="1">8</td><td rowspan="1" colspan="1"/><td rowspan="1" colspan="1"/><td rowspan="1" colspan="1"/><td rowspan="1" colspan="1"/><td rowspan="1" colspan="1">4</td><td rowspan="1" colspan="1"/></tr><tr><td rowspan="1" colspan="1">X (G9A)</td><td rowspan="1" colspan="1"/><td rowspan="1" colspan="1"/><td rowspan="1" colspan="1"/><td rowspan="1" colspan="1"/><td rowspan="1" colspan="1"/><td rowspan="1" colspan="1"/><td rowspan="1" colspan="1"/><td rowspan="1" colspan="1"/><td rowspan="1" colspan="1">2</td><td rowspan="1" colspan="1"/><td rowspan="1" colspan="1"/><td rowspan="1" colspan="1"/><td rowspan="1" colspan="1"/></tr><tr><td rowspan="1" colspan="1">XI (G9C)</td><td rowspan="1" colspan="1"/><td rowspan="1" colspan="1"/><td rowspan="1" colspan="1"/><td rowspan="1" colspan="1"/><td rowspan="1" colspan="1"/><td rowspan="1" colspan="1"/><td rowspan="1" colspan="1"/><td rowspan="1" colspan="1"/><td rowspan="1" colspan="1">2</td><td rowspan="1" colspan="1">2</td><td rowspan="1" colspan="1"/><td rowspan="1" colspan="1"/><td rowspan="1" colspan="1"/></tr><tr><td rowspan="1" colspan="1">XII (G10A)</td><td rowspan="1" colspan="1"/><td rowspan="1" colspan="1"/><td rowspan="1" colspan="1"/><td rowspan="1" colspan="1"/><td rowspan="1" colspan="1"/><td rowspan="1" colspan="1"/><td rowspan="1" colspan="1"/><td rowspan="1" colspan="1"/><td rowspan="1" colspan="1"/><td rowspan="1" colspan="1">2</td><td rowspan="1" colspan="1"/><td rowspan="1" colspan="1"/><td rowspan="1" colspan="1"/></tr><tr><td rowspan="1" colspan="1">XIII (G8A)</td><td rowspan="1" colspan="1"/><td rowspan="1" colspan="1"/><td rowspan="1" colspan="1"/><td rowspan="1" colspan="1"/><td rowspan="1" colspan="1"/><td rowspan="1" colspan="1"/><td rowspan="1" colspan="1"/><td rowspan="1" colspan="1">5</td><td rowspan="1" colspan="1"/><td rowspan="1" colspan="1"/><td rowspan="1" colspan="1">1</td><td rowspan="1" colspan="1"/><td rowspan="1" colspan="1"/></tr><tr><td rowspan="1" colspan="1">XIV (G8D)</td><td rowspan="1" colspan="1"/><td rowspan="1" colspan="1"/><td rowspan="1" colspan="1"/><td rowspan="1" colspan="1"/><td rowspan="1" colspan="1"/><td rowspan="1" colspan="1"/><td rowspan="1" colspan="1"/><td rowspan="1" colspan="1">1</td><td rowspan="1" colspan="1"/><td rowspan="1" colspan="1"/><td rowspan="1" colspan="1"/><td rowspan="1" colspan="1"/><td rowspan="1" colspan="1"/></tr><tr><td rowspan="1" colspan="1">XV (G11F)</td><td rowspan="1" colspan="1"/><td rowspan="1" colspan="1"/><td rowspan="1" colspan="1"/><td rowspan="1" colspan="1"/><td rowspan="1" colspan="1"/><td rowspan="1" colspan="1"/><td rowspan="1" colspan="1"/><td rowspan="1" colspan="1"/><td rowspan="1" colspan="1"/><td rowspan="1" colspan="1"/><td rowspan="1" colspan="1">2</td><td rowspan="1" colspan="1"/><td rowspan="1" colspan="1"/></tr><tr><td rowspan="1" colspan="1">XVI (G11H)</td><td rowspan="1" colspan="1"/><td rowspan="1" colspan="1"/><td rowspan="1" colspan="1"/><td rowspan="1" colspan="1"/><td rowspan="1" colspan="1"/><td rowspan="1" colspan="1"/><td rowspan="1" colspan="1"/><td rowspan="1" colspan="1"/><td rowspan="1" colspan="1"/><td rowspan="1" colspan="1"/><td rowspan="1" colspan="1">2</td><td rowspan="1" colspan="1"/><td rowspan="1" colspan="1"/></tr><tr><td rowspan="1" colspan="1"><italic>n</italic>
                                        </td><td rowspan="1" colspan="1">3</td><td rowspan="1" colspan="1">3</td><td rowspan="1" colspan="1">3</td><td rowspan="1" colspan="1">3</td><td rowspan="1" colspan="1">4</td><td rowspan="1" colspan="1">5</td><td rowspan="1" colspan="1">8</td><td rowspan="1" colspan="1">6</td><td rowspan="1" colspan="1">4</td><td rowspan="1" colspan="1">4</td><td rowspan="1" colspan="1">5</td><td rowspan="1" colspan="1">4</td><td rowspan="1" colspan="1">4</td></tr></tbody></table></table-wrap><table-wrap id="T3" position="float" orientation="portrait"><label>Table 3.</label><caption><p>Mean NDI sequence divergence (maximum composite likelihood) within and among <italic><tp:taxon-name>Pyrgulopsis gilae</tp:taxon-name></italic> clades. I: G1, G2, G3, G14; II: G8, G11: III: G4, G5, G6, G7, G9 G10, G13.</p></caption><table><tbody><tr><th rowspan="1" colspan="1" style="text-align:left"/><th rowspan="1" colspan="1" style="text-align:center">Clade I</th><th rowspan="1" colspan="1" style="text-align:center">Clade II</th><th rowspan="1" colspan="1" style="text-align:center">Clade III</th></tr><tr><td rowspan="1" colspan="1" style="text-align:left">Clade I</td><td rowspan="1" colspan="1" style="text-align:center">0.003+/-0.002</td><td rowspan="1" colspan="1" style="text-align:center"/><td rowspan="1" colspan="1" style="text-align:center"/></tr><tr><td rowspan="1" colspan="1" style="text-align:left">Clade II</td><td rowspan="1" colspan="1" style="text-align:center">0.037+/-0.011</td><td rowspan="1" colspan="1" style="text-align:center">0.002+/-0.001</td><td rowspan="1" colspan="1" style="text-align:center"/></tr><tr><td rowspan="1" colspan="1" style="text-align:left">Clade III</td><td rowspan="1" colspan="1" style="text-align:center">0.087+/-0.021</td><td rowspan="1" colspan="1" style="text-align:center">0.075+/-0.019</td><td rowspan="1" colspan="1" style="text-align:center">0.006+/-0.003</td></tr></tbody></table></table-wrap><table-wrap position="float" orientation="portrait"><label>Table 4.</label><caption><p>Genetic differentiation among <italic><tp:taxon-name>Pyrgulopsis gilae</tp:taxon-name></italic> clades based on NDI sequences. Sub-groups=(G1, G2, G3, G14), (G8, G11), and (G4, G5, G6, G7, G9, G10, G13). Asterisked Φ values are highly significant (<italic>P</italic>&lt;0.001).</p></caption><table id="T4"><tbody><tr><th rowspan="1" colspan="1" style="text-align:left">Source of variation</th><th rowspan="1" colspan="1" style="text-align:center">df</th><th rowspan="1" colspan="1" style="text-align:center">variance components</th><th rowspan="1" colspan="1" style="text-align:center">% of variation</th><th rowspan="1" colspan="1" style="text-align:center">Φ statistic</th></tr><tr><td rowspan="1" colspan="1" style="text-align:left">Among groups</td><td rowspan="1" colspan="1" style="text-align:center">2</td><td rowspan="1" colspan="1" style="text-align:center">13.95</td><td rowspan="1" colspan="1" style="text-align:center">91.72</td><td rowspan="1" colspan="1" style="text-align:center">0.91*</td></tr><tr><td rowspan="1" colspan="1" style="text-align:left">Among populations within groups</td><td rowspan="1" colspan="1" style="text-align:center">10</td><td rowspan="1" colspan="1" style="text-align:center">1.05</td><td rowspan="1" colspan="1" style="text-align:center">6.93</td><td rowspan="1" colspan="1" style="text-align:center">0.84*</td></tr><tr><td rowspan="1" colspan="1" style="text-align:left">Within populations</td><td rowspan="1" colspan="1" style="text-align:center">43</td><td rowspan="1" colspan="1" style="text-align:center">0.21</td><td rowspan="1" colspan="1" style="text-align:center">1.35</td><td rowspan="1" colspan="1" style="text-align:center">0.99*</td></tr></tbody></table></table-wrap><fig id="F2" position="float" orientation="portrait"><label>Figure 2.</label><caption><p>Bayesian tree based on the combined (COI, NDI) dataset. Posterior probabilities for nodes are given when &gt;95%. Specimen codes are from the Table 1.</p></caption><graphic xmlns:xlink="http://www.w3.org/1999/xlink" xlink:href="zookeys-429-069-g002.jpg" position="float" orientation="portrait" xlink:type="simple"/></fig><fig id="F3" position="float" orientation="portrait"><label>Figure 3.</label><caption><p>Shells, opercula and radula, <italic><tp:taxon-name>Pyrgulopsis marilynae</tp:taxon-name></italic> n. sp. <bold>A</bold> Holotype, USNM 1135068 <bold>B</bold> Shell, USNM 1135067 <bold>C, D</bold> Opercula (outer, inner sides), USNM 1135067 <bold>E</bold> Portion of radular ribbon, USNM 1135067 <bold>F</bold> Central teeth, USNM 1135067 <bold>G</bold> Lateral and inner marginal teeth, USNM 1135067. Scale bars <bold>A, B</bold> 1.0 mm; <bold>C, D</bold> 100 µm; <bold>E</bold> 20 µm, <bold>F, G</bold> 10 µm.</p></caption><graphic xmlns:xlink="http://www.w3.org/1999/xlink" xlink:href="zookeys-429-069-g003.jpg" position="float" orientation="portrait" xlink:type="simple"/></fig></tp:treatment-sec><tp:treatment-sec><!--Section generated to contain objects referenced in tp:taxon-treatment.--><fig id="F4" position="float" orientation="portrait"><label>Figure 4.</label><caption><p>Penes (dorsal, ventral surfaces). <bold>A, B</bold> <italic><tp:taxon-name>Pyrgulopsis marilynae</tp:taxon-name></italic> n. sp., USNM 883175 <bold>C, D</bold> <italic><tp:taxon-name>Pyrgulopsis similis</tp:taxon-name></italic> n. sp., USNM 1135065 <bold>E, F</bold> <italic><tp:taxon-name>Pyrgulopsis gilae</tp:taxon-name></italic>, BellMNH 20898. Scale bars <bold>A–F</bold> 200 µm. <bold>Dg2</bold> dorsal gland along left edge <bold>Dg3</bold> dorsal gland along right distal edge <bold>Ipg</bold> inner (left) penial gland <bold>Opg</bold> outer (right) penial gland <bold>Tg</bold> terminal gland <bold>Vg</bold> ventral gland.</p></caption><graphic xmlns:xlink="http://www.w3.org/1999/xlink" xlink:href="zookeys-429-069-g004.jpg" position="float" orientation="portrait" xlink:type="simple"/></fig><fig id="F1" position="float" orientation="portrait"><label>Figure 1.</label><caption><p>Map showing the distribution of mtDNA clades I-III.</p></caption><graphic xmlns:xlink="http://www.w3.org/1999/xlink" xlink:href="zookeys-429-069-g001.jpg" position="float" orientation="portrait" xlink:type="simple"/></fig></tp:treatment-sec><ref-list><ref id="B8"><mixed-citation xmlns:xlink="http://www.w3.org/1999/xlink" xlink:type="simple"><person-group><name name-style="western"><surname>Hershler</surname><given-names>R</given-names></name></person-group> (<year>1998</year>) <article-title>A systematic review of the hydrobiid snails (Gastropoda: Rissooidea) of the Great Basin, western United States. Part I. Genus <italic>Pyrgulopsis</italic>.</article-title><source>The Veliger</source><volume>41</volume>: <fpage>1</fpage>–<lpage>132</lpage>.</mixed-citation></ref><ref id="B25"><mixed-citation xmlns:xlink="http://www.w3.org/1999/xlink" xlink:type="simple"><person-group><name name-style="western"><surname>USFWS</surname><given-names>(United States Fish and Wildlife Service)</given-names></name></person-group> (<year>2011b</year>) <source>Species profile assessment form for the <italic>Pyrgulopsis gilae</italic>. 20 pp. </source> Available from <ext-link ext-link-type="uri" xlink:href="http://ecos.fws.gov/docs/candidate/assessments/2011/r2/G04A_I01.pdf" xlink:type="simple">http://ecos.fws.gov/docs/candidate/assessments/2011/r2/G04A_I01.pdf</ext-link> [accessed 1 May 2014]</mixed-citation></ref></ref-list></tp:taxon-treatment>
