# Supplementary material for: Taxonomic revision of the Pyrgulopsis gilae (Caenogastropoda, Hydrobiidae) species complex, with descriptions of two new species from the Gila River basin, New Mexico
Source: Zookeys. 2014 Jul 30;(429):69–85. doi: 10.3897/zookeys.429.7865 (PMC4137299; doi:10.3897/zookeys.429.7865)
Supplement: XML Treatment for Pyrgulopsis similis [file zookeys.429.7865-treatment2.xml]

<!DOCTYPE tp:taxon-treatment
  PUBLIC "-//TaxonX//DTD Taxonomic Treatment Publishing DTD v0 20100105//EN" "tax-treatment-NSO.dtd">
<tp:taxon-treatment xmlns:tp="http://www.plazi.org/taxpub"><tp:treatment-meta><mixed-citation publication-type="journal"><person-group><name><surname>Hershler</surname><given-names>Robert</given-names></name><name><surname>Ratcliffe</surname><given-names>Victoria</given-names></name><name><surname>Liu</surname><given-names>Hsiu-Ping</given-names></name><name><surname>Lang</surname><given-names>Brian</given-names></name><name><surname>Hay</surname><given-names>Claire</given-names></name></person-group><article-title>Taxonomic revision of the <italic>Pyrgulopsis gilae</italic> (Caenogastropoda, Hydrobiidae) species complex, with descriptions of two new species from the Gila River basin, New Mexico
                </article-title><source>Zookeys</source><day>30</day><month>7</month><year>2014</year><volume>2014</volume><issue>429</issue><fpage>69</fpage><lpage>85</lpage><pub-id pub-id-type="doi">10.3897/zookeys.429.7865</pub-id></mixed-citation></tp:treatment-meta><tp:nomenclature><tp:taxon-name>
                            <tp:taxon-name-part taxon-name-part-type="genus">Pyrgulopsis</tp:taxon-name-part>
                            <tp:taxon-name-part taxon-name-part-type="species">similis</tp:taxon-name-part>
                        </tp:taxon-name><tp:taxon-authority>Hershler, Ratcliffe, Liu, Lang and Hay</tp:taxon-authority><tp:taxon-status xmlns:xlink="http://www.w3.org/1999/xlink" xlink:type="simple">sp. n.</tp:taxon-status><xref ref-type="fig" rid="F4">Figs 4C–D</xref><xref ref-type="fig" rid="F5">, 5</xref><tp:nomenclature-citation-list><tp:nomenclature-citation><tp:taxon-name>Pyrgulopsis gilae</tp:taxon-name><comment>.—<xref ref-type="bibr" rid="B14">Hurt 2004</xref> (in part; Wall Lake population). </comment></tp:nomenclature-citation><tp:nomenclature-citation><tp:taxon-name>Pyrgulopsis gilae</tp:taxon-name><comment> (clade III).—Liu et al. 2013. </comment></tp:nomenclature-citation></tp:nomenclature-citation-list></tp:nomenclature><tp:treatment-sec sec-type="Types"><title>Types.</title><p><bold>United States:</bold> Holotype, USNM 1135064 (a dry shell), spring along Beaver Creek, ca. 0.29 km north and 0.4 km west of confluence with Taylor Creek, Catron County, New Mexico, <named-content xmlns:xlink="http://www.w3.org/1999/xlink" content-type="dwc:verbatimCoordinates" xlink:type="simple">33.3405°N, 108.1097°W</named-content>, 21 May 2009, BKL and Marilyn Myers. Paratypes, USNM 1135065, 1231475 (from same lot).
                        </p></tp:treatment-sec><tp:treatment-sec sec-type="Referred material"><title>Referred material.</title><p>NEW MEXICO. <italic>Catron County</italic>: USNM 854684, USNM 1135057, USNM 1123589, USNM 1135058, USNM 1135059, Fall Spring, 1.61 km north, 0.56 km east of Burnt Corral Canyon (<named-content xmlns:xlink="http://www.w3.org/1999/xlink" content-type="dwc:verbatimCoordinates" xlink:type="simple">33.294°N, 108.1302°W</named-content>), USNM 1123590, hillside seep 1.61 km north, 0.97 km east of Burnt Corral Canyon (<named-content xmlns:xlink="http://www.w3.org/1999/xlink" content-type="dwc:verbatimCoordinates" xlink:type="simple">33.2951°N, 108.1268°W</named-content>), USNM 854685, USNM 1123594, USNM 1135060, USNM 1135061, seepage along Taylor Creek, ca. 0.32 km south, 0.93 km west of Wall Lake dam (<named-content xmlns:xlink="http://www.w3.org/1999/xlink" content-type="dwc:verbatimCoordinates" xlink:type="simple">33.3457°N, 108.0904°W</named-content>), USNM 854683, USNM 1123592, USNM 1135062, USNM 1135063, spring along Taylor Creek, ca. 0.81 km north, 1.13 km east of Wall Lake Dam (<named-content xmlns:xlink="http://www.w3.org/1999/xlink" content-type="dwc:verbatimCoordinates" xlink:type="simple">33.3581°N, 108.0673°W</named-content>), USNM 854682, USNM 1123593, NM: Catron Co., seepage along Taylor Creek, ca. 50 m west of Whitetail Canyon (<named-content xmlns:xlink="http://www.w3.org/1999/xlink" content-type="dwc:verbatimCoordinates" xlink:type="simple">33.3613°N, 108.0576°W</named-content>).
                        </p></tp:treatment-sec><tp:treatment-sec sec-type="Diagnosis"><title>Diagnosis.</title><p>Differs from <italic><tp:taxon-name>Pyrgulopsis gilae</tp:taxon-name></italic> in its smaller size (mean shell height 2.36 vs. 3.47 mm, t=--22.7297, df=36.4071, <italic>P</italic>&lt;0.0001, n=30 for <italic><tp:taxon-name>Pyrgulopsis gilae</tp:taxon-name></italic>), larger number of glands on the dorsal surface of the penis, frequent extension of outer penial gland and/or Dg2 to the mid-line of the penis, and smaller size of the terminal and ventral glands on the penis. Contrasted with <italic><tp:taxon-name>Pyrgulopsis similis</tp:taxon-name></italic> above.
                        </p><!--PageBreak--></tp:treatment-sec><tp:treatment-sec sec-type="Description"><title>Description.</title><p>Shell (<xref ref-type="fig" rid="F5">Fig. 5A–B</xref>) ovate- to narrow conic, whorls 3.75–4.50. Teleoconch whorls medium convex, narrowly shouldered. Aperture pyriform, parietal lip complete, usually adnate, sometimes slightly disjunct, umbilicus small. Outer lip thin, orthocline.
                        </p><p>Operculum (<xref ref-type="fig" rid="F5">Fig. 5C–D</xref>) as for genus; edges of last 0.5 whorl frilled on outer side; inner side near smooth. Radula (<xref ref-type="fig" rid="F5">Fig. 5E–G</xref>) as for genus; dorsal edge of central teeth concave, lateral cusps four–six, basal cusp one. Lateral teeth having two–three cusps on inner sides and two–four cusps on outer sides. Inner marginal teeth with <!--PageBreak-->15–20 cusps, outer marginal teeth with 16–25 cusps. Radula data are from USNM 1135059, USNM 1135064.
                        </p><p>Penial filament longer than lobe (<xref ref-type="fig" rid="F4">Fig. 4C–D</xref>). Filament having two (penial) glands on dorsal surface; inner gland shorter. Outer penial gland sometimes extending (basally) to mid-line (4/30 specimens) or left edge (7/30 specimens); Dg2 sometimes curving (basally) to mid-line (11/30 specimens). Terminal gland transverse, rather small. Dorsal surface of penis having gland along right edge of lobe (Dg3) and 3-7 additional glands (30/30 specimens) which form long, slightly oblique strips. Ventral gland small, positioned near centrally; second gland rarely present (4/30 specimens). Penial data are from USNM 1135065.
                        </p><!--PageBreak--></tp:treatment-sec><tp:treatment-sec sec-type="Distribution"><title>Distribution.</title><p>Springs along a short reach (ca. 10 km) of the East Fork Gila River from just above Wall Lake to slightly above the mouth of Burnt Corral Canyon (<xref ref-type="fig" rid="F1">Fig. 1</xref>). The type locality is a spring brook (ca. one m wide and 0.25 m deep) that discharges at the base of the canyon wall along the east side of Beaver Creek; the water temperature at this locality was 22.1°C on 21 May 2009. The flow at this locality is augmented by numerous small seeps.
                        </p></tp:treatment-sec><tp:treatment-sec sec-type="Etymology"><title>Etymology.</title><p>The specific epithet is an adjective referring to the close resemblance between this species and both <italic><tp:taxon-name>Pyrgulopsis gilae</tp:taxon-name></italic> and <italic><tp:taxon-name>Pyrgulopsis marilynae</tp:taxon-name></italic>.
                        </p></tp:treatment-sec><tp:treatment-sec sec-type="Remarks"><title>Remarks.</title><p><italic><tp:taxon-name>Pyrgulopsis similis</tp:taxon-name></italic> was resolved as sister to the clade composed of P. <italic>marilynae</italic> and <italic><tp:taxon-name>Pyrgulopsis gilae</tp:taxon-name></italic> (100% posterior probability) in the Bayesian analysis of molecular data (<xref ref-type="fig" rid="F2">Fig. 2</xref>).
                        </p><table-wrap position="float" orientation="portrait"><label>Table 5.</label><caption><p>Shell parameters for <italic><tp:taxon-name>Pyrgulopsis marilynae</tp:taxon-name></italic>. Measurements are in mm.</p></caption><table id="T5"><tbody><tr><th rowspan="1" colspan="1" style="text-align:left"/><th rowspan="1" colspan="1" style="text-align:center">WH</th><th rowspan="1" colspan="1" style="text-align:center">SH</th><th rowspan="1" colspan="1" style="text-align:center">SW</th><th rowspan="1" colspan="1" style="text-align:center">HBW</th><th rowspan="1" colspan="1" style="text-align:center">WBW</th><th rowspan="1" colspan="1" style="text-align:center">AH</th><th rowspan="1" colspan="1" style="text-align:center">AW</th><th rowspan="1" colspan="1" style="text-align:center">SW/SH</th><th rowspan="1" colspan="1" style="text-align:center">HBW/SH</th><th rowspan="1" colspan="1" style="text-align:center">AH/SH</th></tr><tr><td rowspan="1" colspan="11" style="text-align:center">Holotype, USNM 1135068</td></tr><tr><td rowspan="1" colspan="1" style="text-align:left"/><td rowspan="1" colspan="1" style="text-align:center">4.75</td><td rowspan="1" colspan="1" style="text-align:center">2.99</td><td rowspan="1" colspan="1" style="text-align:center">1.78</td><td rowspan="1" colspan="1" style="text-align:center">2.12</td><td rowspan="1" colspan="1" style="text-align:center">1.56</td><td rowspan="1" colspan="1" style="text-align:center">1.22</td><td rowspan="1" colspan="1" style="text-align:center">1.15</td><td rowspan="1" colspan="1" style="text-align:center">0.60</td><td rowspan="1" colspan="1" style="text-align:center">0.71</td><td rowspan="1" colspan="1" style="text-align:center">0.41</td></tr><tr><td rowspan="1" colspan="11" style="text-align:left">USNM 12231474 (<italic>n</italic>=10)
                                        </td></tr><tr><td rowspan="1" colspan="1" style="text-align:left">Mean</td><td rowspan="1" colspan="1" style="text-align:center">4.60</td><td rowspan="1" colspan="1" style="text-align:center">2.77</td><td rowspan="1" colspan="1" style="text-align:center">1.70</td><td rowspan="1" colspan="1" style="text-align:center">2.01</td><td rowspan="1" colspan="1" style="text-align:center">1.51</td><td rowspan="1" colspan="1" style="text-align:center">1.16</td><td rowspan="1" colspan="1" style="text-align:center">1.6</td><td rowspan="1" colspan="1" style="text-align:center">0.61</td><td rowspan="1" colspan="1" style="text-align:center">0.73</td><td rowspan="1" colspan="1" style="text-align:center">0.42</td></tr><tr><td rowspan="1" colspan="1" style="text-align:left">S.D.</td><td rowspan="1" colspan="1" style="text-align:center">0.13</td><td rowspan="1" colspan="1" style="text-align:center">0.15</td><td rowspan="1" colspan="1" style="text-align:center">0.08</td><td rowspan="1" colspan="1" style="text-align:center">0.10</td><td rowspan="1" colspan="1" style="text-align:center">0.07</td><td rowspan="1" colspan="1" style="text-align:center">0.05</td><td rowspan="1" colspan="1" style="text-align:center">0.05</td><td rowspan="1" colspan="1" style="text-align:center">0.01</td><td rowspan="1" colspan="1" style="text-align:center">0.02</td><td rowspan="1" colspan="1" style="text-align:center">0.0</td></tr><tr><td rowspan="1" colspan="1" style="text-align:left">Range</td><td rowspan="1" colspan="1" style="text-align:center">4.50–4.75</td><td rowspan="1" colspan="1" style="text-align:center">2.51–3.06</td><td rowspan="1" colspan="1" style="text-align:center">1.53–1.83</td><td rowspan="1" colspan="1" style="text-align:center">1.83–2.15</td><td rowspan="1" colspan="1" style="text-align:center">1.37–1.62</td><td rowspan="1" colspan="1" style="text-align:center">1.04–1.22</td><td rowspan="1" colspan="1" style="text-align:center">0.95–1.12</td><td rowspan="1" colspan="1" style="text-align:center">0.60–0.64</td><td rowspan="1" colspan="1" style="text-align:center">0.69–0.76</td><td rowspan="1" colspan="1" style="text-align:center">0.40–0.44</td></tr></tbody></table></table-wrap><fig id="F4" position="float" orientation="portrait"><label>Figure 4.</label><caption><p>Penes (dorsal, ventral surfaces). <bold>A, B</bold> <italic><tp:taxon-name>Pyrgulopsis marilynae</tp:taxon-name></italic> n. sp., USNM 883175 <bold>C, D</bold> <italic><tp:taxon-name>Pyrgulopsis similis</tp:taxon-name></italic> n. sp., USNM 1135065 <bold>E, F</bold> <italic><tp:taxon-name>Pyrgulopsis gilae</tp:taxon-name></italic>, BellMNH 20898. Scale bars <bold>A–F</bold> 200 µm. <bold>Dg2</bold> dorsal gland along left edge <bold>Dg3</bold> dorsal gland along right distal edge <bold>Ipg</bold> inner (left) penial gland <bold>Opg</bold> outer (right) penial gland <bold>Tg</bold> terminal gland <bold>Vg</bold> ventral gland.</p></caption><graphic xmlns:xlink="http://www.w3.org/1999/xlink" xlink:href="zookeys-429-069-g004.jpg" position="float" orientation="portrait" xlink:type="simple"/></fig><fig id="F5" position="float" orientation="portrait"><label>Figure 5.</label><caption><p>Shells, opercula and radula, <italic><tp:taxon-name>Pyrgulopsis similis</tp:taxon-name></italic> n. sp. <bold>A</bold> Holotype, USNM 1135064 <bold>B</bold> Shell, USNM 854684 <bold>C, D</bold> Opercula (outer, inner sides), USNM 1135065 <bold>E</bold> Portion of radular ribbon, USNM 1135065 <bold>F</bold> Central teeth, USNM 1135065 <bold>G</bold> Lateral and inner marginal teeth, USNM 1135065. Scale bars <bold>A, B</bold> 1.0 mm; <bold>C, D</bold> 200 µm; <bold>E</bold> 20 µm, <bold>F, G</bold> 10 µm.</p></caption><graphic xmlns:xlink="http://www.w3.org/1999/xlink" xlink:href="zookeys-429-069-g005.jpg" position="float" orientation="portrait" xlink:type="simple"/></fig></tp:treatment-sec><tp:treatment-sec><!--Section generated to contain objects referenced in tp:taxon-treatment.--><fig id="F1" position="float" orientation="portrait"><label>Figure 1.</label><caption><p>Map showing the distribution of mtDNA clades I-III.</p></caption><graphic xmlns:xlink="http://www.w3.org/1999/xlink" xlink:href="zookeys-429-069-g001.jpg" position="float" orientation="portrait" xlink:type="simple"/></fig><fig id="F2" position="float" orientation="portrait"><label>Figure 2.</label><caption><p>Bayesian tree based on the combined (COI, NDI) dataset. Posterior probabilities for nodes are given when &gt;95%. Specimen codes are from the Table 1.</p></caption><graphic xmlns:xlink="http://www.w3.org/1999/xlink" xlink:href="zookeys-429-069-g002.jpg" position="float" orientation="portrait" xlink:type="simple"/></fig></tp:treatment-sec><ref-list><ref id="B14"><mixed-citation xmlns:xlink="http://www.w3.org/1999/xlink" xlink:type="simple"><person-group><name name-style="western"><surname>Hurt</surname><given-names>CR</given-names></name></person-group> (<year>2004</year>) <article-title>Genetic divergence, population structure and historical demography of rare springsnails (<italic>Pyrgulopsis</italic>) in the lower Colorado River basin.</article-title><source>Molecular Ecology</source><volume>13</volume>: <fpage>1173</fpage>–<lpage>1187</lpage>. doi: <ext-link ext-link-type="doi" xlink:href="10.1111/j.1365-294X.2004.02121.x" xlink:type="simple">10.1111/j.1365-294X.2004.02121.x</ext-link></mixed-citation></ref></ref-list></tp:taxon-treatment>
