# Supplementary material for: Taxonomic revision of the Pyrgulopsis gilae (Caenogastropoda, Hydrobiidae) species complex, with descriptions of two new species from the Gila River basin, New Mexico
Source: Zookeys. 2014 Jul 30;(429):69–85. doi: 10.3897/zookeys.429.7865 (PMC4137299; doi:10.3897/zookeys.429.7865)
Supplement: XML Treatment for Pyrgulopsis gilae [file zookeys.429.7865-treatment3.xml]

<!DOCTYPE tp:taxon-treatment
  PUBLIC "-//TaxonX//DTD Taxonomic Treatment Publishing DTD v0 20100105//EN" "tax-treatment-NSO.dtd">
<tp:taxon-treatment xmlns:tp="http://www.plazi.org/taxpub"><tp:treatment-meta><mixed-citation publication-type="journal"><person-group><name><surname>Hershler</surname><given-names>Robert</given-names></name><name><surname>Ratcliffe</surname><given-names>Victoria</given-names></name><name><surname>Liu</surname><given-names>Hsiu-Ping</given-names></name><name><surname>Lang</surname><given-names>Brian</given-names></name><name><surname>Hay</surname><given-names>Claire</given-names></name></person-group><article-title>Taxonomic revision of the <italic>Pyrgulopsis gilae</italic> (Caenogastropoda, Hydrobiidae) species complex, with descriptions of two new species from the Gila River basin, New Mexico
                </article-title><source>Zookeys</source><day>30</day><month>7</month><year>2014</year><volume>2014</volume><issue>429</issue><fpage>69</fpage><lpage>85</lpage><pub-id pub-id-type="doi">10.3897/zookeys.429.7865</pub-id></mixed-citation></tp:treatment-meta><tp:nomenclature><tp:taxon-name>
                            <tp:taxon-name-part taxon-name-part-type="genus">Pyrgulopsis</tp:taxon-name-part>
                            <tp:taxon-name-part taxon-name-part-type="species">gilae</tp:taxon-name-part>
                        </tp:taxon-name><tp:taxon-authority>(Taylor, 1987)</tp:taxon-authority><xref ref-type="fig" rid="F4">Fig. 4E–F</xref><tp:nomenclature-citation-list><tp:nomenclature-citation><tp:taxon-name>Fontelicella gilae</tp:taxon-name><comment><xref ref-type="bibr" rid="B23">Taylor 1987</xref>: 16-18, fig. 7, tables 11–13 (springs on north side of East Fork of Gila River, center of sec. 3, T13S, R13W, unsurveyed, Grant County, New Mexico). </comment></tp:nomenclature-citation><tp:nomenclature-citation><tp:taxon-name>Pyrgulopsis gilae</tp:taxon-name><comment>.—<xref ref-type="bibr" rid="B7">Hershler 1994</xref>: 36–38, figs 15a–c, 46c (new combination). </comment></tp:nomenclature-citation><tp:nomenclature-citation><tp:taxon-name>Pyrgulopsis gilae</tp:taxon-name><comment>.—<xref ref-type="bibr" rid="B14">Hurt 2004</xref> (in part; Gila I-III populations). </comment></tp:nomenclature-citation><tp:nomenclature-citation><tp:taxon-name>Pyrgulopsis gilae</tp:taxon-name><comment> (clade I).—<xref ref-type="bibr" rid="B18">Liu et al. 2013</xref>. </comment></tp:nomenclature-citation></tp:nomenclature-citation-list></tp:nomenclature><tp:treatment-sec sec-type="Types"><title>Types.</title><p>Holotype, LACM 2214; paratypes, BellMNH 20898, BellMNH uncat., UTEP 10054, USNM 854087 (from same lot as holotype).</p></tp:treatment-sec><tp:treatment-sec sec-type="Referred material"><title>Referred material.</title><p>NEW MEXICO. <italic>Grant County</italic>: USNM 1135050, USNM 1135052, spring ca. 1.29 km mile north, 0.55 km west of confluence of East Fork Gila River and Black Canyon (<named-content xmlns:xlink="http://www.w3.org/1999/xlink" content-type="dwc:verbatimCoordinates" xlink:type="simple">33.1864°N, 108.1675°W</named-content>), USNSM 1123426, USNM 1135055, USNM 1135056, spring ca. 1.53 km north, 2.38 km east of State Route 527 bridge crossing (<named-content xmlns:xlink="http://www.w3.org/1999/xlink" content-type="dwc:verbatimCoordinates" xlink:type="simple">33.1946°N, 108.1804°W</named-content>).
                        </p></tp:treatment-sec><tp:treatment-sec sec-type="Other material examined"><title>Other material examined.</title><p>NEW MEXICO. <italic>Grant County</italic>: topotypes, USNM 1004620, USNM 1135043, USNM 1135044, spring ca. 1.53 km north, 2.90 km east of State Route 527 bridge crossing (<named-content xmlns:xlink="http://www.w3.org/1999/xlink" content-type="dwc:verbatimCoordinates" xlink:type="simple">33.1917°N, 108.1742°W</named-content>), BellMNH uncat., USNM 873211, USNM 1068942, “Alum Hot Spring,” ca. 1.93 km south, 0.16 km west of State Route 527 bridge crossing (<named-content xmlns:xlink="http://www.w3.org/1999/xlink" content-type="dwc:verbatimCoordinates" xlink:type="simple">33.1618°N, 108.2081°W</named-content>).
                        </p><!--PageBreak--></tp:treatment-sec><tp:treatment-sec sec-type="Distribution"><title>Distribution.</title><p>Several groups of springs in the lower reach of the East Fork Gila River (below the mouth of Black Canyon) and a single spring along the Gila River ca. 2 km below the East Fork confluence (<xref ref-type="fig" rid="F1">Fig. 1</xref>).
                        </p></tp:treatment-sec><tp:treatment-sec sec-type="Remarks"><title>Remarks.</title><p>Examination of the large series of penes that Taylor scored for this species (BellMNH 20898, BellMNH uncat.) indicated that neither the outer penial gland nor Dg2 extends appreciably onto the dorsal surface of the penis (<xref ref-type="fig" rid="F4">Fig. 4E–F</xref>; also see <xref ref-type="bibr" rid="B23">Taylor 1987</xref>, fig. 7b–c) in contrast with <italic><tp:taxon-name>Pyrgulopsis marilynae</tp:taxon-name></italic> and <italic><tp:taxon-name>Pyrgulopsis similis</tp:taxon-name></italic>. Specimens from the two new populations (<xref ref-type="fig" rid="F6">Fig. 6A</xref>), which are closely proximal to the type locality, and the disjunct “Alum Spring” population (<xref ref-type="fig" rid="F6">Fig. 6B</xref>) conformed to <italic><tp:taxon-name>Pyrgulopsis gilae</tp:taxon-name></italic> in all morphological details. <italic><tp:taxon-name>Pyrgulopsis gilae</tp:taxon-name></italic> co-occurs sympatrically with <italic><tp:taxon-name>Pyrgulopsis thermalis</tp:taxon-name></italic> (Taylor) at several localities (<xref ref-type="bibr" rid="B23">Taylor 1987</xref>).
                        </p><table-wrap position="float" orientation="portrait"><label>Table 6.</label><caption><p>Shell parameters for <italic><tp:taxon-name>Pyrgulopsis similis</tp:taxon-name></italic>. Measurements are in mm.</p></caption><table id="T6"><tbody><tr><th rowspan="1" colspan="1" style="text-align:left"/><th rowspan="1" colspan="1" style="text-align:center">WH</th><th rowspan="1" colspan="1" style="text-align:center">SH</th><th rowspan="1" colspan="1" style="text-align:center">SW</th><th rowspan="1" colspan="1" style="text-align:center">HBW</th><th rowspan="1" colspan="1" style="text-align:center">WBW</th><th rowspan="1" colspan="1" style="text-align:center">AH</th><th rowspan="1" colspan="1" style="text-align:center">AW</th><th rowspan="1" colspan="1" style="text-align:center">SW/SH</th><th rowspan="1" colspan="1" style="text-align:center">HBW/SH</th><th rowspan="1" colspan="1" style="text-align:center">AH/SH</th></tr><tr><td rowspan="1" colspan="11" style="text-align:left">Holotype, USNM 1135064</td></tr><tr><td rowspan="1" colspan="1" style="text-align:left"/><td rowspan="1" colspan="1" style="text-align:center">4.25</td><td rowspan="1" colspan="1" style="text-align:center">2.52</td><td rowspan="1" colspan="1" style="text-align:center">1.73</td><td rowspan="1" colspan="1" style="text-align:center">1.94</td><td rowspan="1" colspan="1" style="text-align:center">1.48</td><td rowspan="1" colspan="1" style="text-align:center">1.24</td><td rowspan="1" colspan="1" style="text-align:center">1.10</td><td rowspan="1" colspan="1" style="text-align:center">0.69</td><td rowspan="1" colspan="1" style="text-align:center">0.77</td><td rowspan="1" colspan="1" style="text-align:center">0.49</td></tr><tr><td rowspan="1" colspan="11" style="text-align:left">USNM 1231475 (<italic>n</italic>=11)
                                        </td></tr><tr><td rowspan="1" colspan="1" style="text-align:left">Mean</td><td rowspan="1" colspan="1" style="text-align:center">4.05</td><td rowspan="1" colspan="1" style="text-align:center">2.36</td><td rowspan="1" colspan="1" style="text-align:center">1.73</td><td rowspan="1" colspan="1" style="text-align:center">1.89</td><td rowspan="1" colspan="1" style="text-align:center">1.50</td><td rowspan="1" colspan="1" style="text-align:center">1.22</td><td rowspan="1" colspan="1" style="text-align:center">1.04</td><td rowspan="1" colspan="1" style="text-align:center">0.73</td><td rowspan="1" colspan="1" style="text-align:center">0.80</td><td rowspan="1" colspan="1" style="text-align:center">0.52</td></tr><tr><td rowspan="1" colspan="1" style="text-align:left">S.D.</td><td rowspan="1" colspan="1" style="text-align:center">0.10</td><td rowspan="1" colspan="1" style="text-align:center">0.10</td><td rowspan="1" colspan="1" style="text-align:center">0.09</td><td rowspan="1" colspan="1" style="text-align:center">0.07</td><td rowspan="1" colspan="1" style="text-align:center">0.07</td><td rowspan="1" colspan="1" style="text-align:center">0.06</td><td rowspan="1" colspan="1" style="text-align:center">0.04</td><td rowspan="1" colspan="1" style="text-align:center">0.02</td><td rowspan="1" colspan="1" style="text-align:center">0.02</td><td rowspan="1" colspan="1" style="text-align:center">0.02</td></tr><tr><td rowspan="1" colspan="1" style="text-align:left">Range</td><td rowspan="1" colspan="1" style="text-align:center">4.00–4.25</td><td rowspan="1" colspan="1" style="text-align:center">2.16–2.50</td><td rowspan="1" colspan="1" style="text-align:center">1.62–1.89</td><td rowspan="1" colspan="1" style="text-align:center">1.78–2.01</td><td rowspan="1" colspan="1" style="text-align:center">1.41–1.61</td><td rowspan="1" colspan="1" style="text-align:center">1.14–1.30</td><td rowspan="1" colspan="1" style="text-align:center">0.98–1.09</td><td rowspan="1" colspan="1" style="text-align:center">0.71–0.76</td><td rowspan="1" colspan="1" style="text-align:center">0.78–0.83</td><td rowspan="1" colspan="1" style="text-align:center">0.49–0.55</td></tr></tbody></table></table-wrap><fig id="F6" position="float" orientation="portrait"><label>Figure 6.</label><caption><p>Shells, <italic><tp:taxon-name>Pyrgulopsis gilae</tp:taxon-name></italic>. <bold>A</bold> USNM 1135052 <bold>B</bold> USNM 854574. Scale bars <bold>A, B</bold>, 1.0 mm.</p></caption><graphic xmlns:xlink="http://www.w3.org/1999/xlink" xlink:href="zookeys-429-069-g006.jpg" position="float" orientation="portrait" xlink:type="simple"/></fig></tp:treatment-sec><tp:treatment-sec><!--Section generated to contain objects referenced in tp:taxon-treatment.--><fig id="F4" position="float" orientation="portrait"><label>Figure 4.</label><caption><p>Penes (dorsal, ventral surfaces). <bold>A, B</bold> <italic><tp:taxon-name>Pyrgulopsis marilynae</tp:taxon-name></italic> n. sp., USNM 883175 <bold>C, D</bold> <italic><tp:taxon-name>Pyrgulopsis similis</tp:taxon-name></italic> n. sp., USNM 1135065 <bold>E, F</bold> <italic><tp:taxon-name>Pyrgulopsis gilae</tp:taxon-name></italic>, BellMNH 20898. Scale bars <bold>A–F</bold> 200 µm. <bold>Dg2</bold> dorsal gland along left edge <bold>Dg3</bold> dorsal gland along right distal edge <bold>Ipg</bold> inner (left) penial gland <bold>Opg</bold> outer (right) penial gland <bold>Tg</bold> terminal gland <bold>Vg</bold> ventral gland.</p></caption><graphic xmlns:xlink="http://www.w3.org/1999/xlink" xlink:href="zookeys-429-069-g004.jpg" position="float" orientation="portrait" xlink:type="simple"/></fig><fig id="F1" position="float" orientation="portrait"><label>Figure 1.</label><caption><p>Map showing the distribution of mtDNA clades I-III.</p></caption><graphic xmlns:xlink="http://www.w3.org/1999/xlink" xlink:href="zookeys-429-069-g001.jpg" position="float" orientation="portrait" xlink:type="simple"/></fig></tp:treatment-sec><ref-list><ref id="B23"><mixed-citation xmlns:xlink="http://www.w3.org/1999/xlink" xlink:type="simple"><person-group><name name-style="western"><surname>Taylor</surname><given-names>DW</given-names></name></person-group> (<year>1987</year>) <article-title>Fresh-water molluscs from New Mexico and vicinity.</article-title><source>New Mexico Bureau of Mines and Mineral Resources Bulletin</source><volume>116</volume>: <fpage>1</fpage>–<lpage>50</lpage>.</mixed-citation></ref><ref id="B7"><mixed-citation xmlns:xlink="http://www.w3.org/1999/xlink" xlink:type="simple"><person-group><name name-style="western"><surname>Hershler</surname><given-names>R</given-names></name></person-group> (<year>1994</year>) <article-title>A review of the North American freshwater snail genus <italic>Pyrgulopsis</italic>.</article-title><source>Smithsonian Contributions to Zoology</source><volume>554</volume>: <fpage>1</fpage>–<lpage>115</lpage>. doi: <ext-link ext-link-type="doi" xlink:href="10.5479/si.00810282.554" xlink:type="simple">10.5479/si.00810282.554</ext-link></mixed-citation></ref><ref id="B14"><mixed-citation xmlns:xlink="http://www.w3.org/1999/xlink" xlink:type="simple"><person-group><name name-style="western"><surname>Hurt</surname><given-names>CR</given-names></name></person-group> (<year>2004</year>) <article-title>Genetic divergence, population structure and historical demography of rare springsnails (<italic>Pyrgulopsis</italic>) in the lower Colorado River basin.</article-title><source>Molecular Ecology</source><volume>13</volume>: <fpage>1173</fpage>–<lpage>1187</lpage>. doi: <ext-link ext-link-type="doi" xlink:href="10.1111/j.1365-294X.2004.02121.x" xlink:type="simple">10.1111/j.1365-294X.2004.02121.x</ext-link></mixed-citation></ref><ref id="B18"><mixed-citation xmlns:xlink="http://www.w3.org/1999/xlink" xlink:type="simple"><person-group><name name-style="western"><surname>Liu</surname><given-names>H-P</given-names></name><name name-style="western"><surname>Hershler</surname><given-names>R</given-names></name><name name-style="western"><surname>Lang</surname><given-names>B</given-names></name><name name-style="western"><surname>Davies</surname><given-names>J</given-names></name></person-group> (<year>2013</year>) <article-title>Molecular evidence for cryptic species in a narrowly endemic western North American springsnail (<italic>Pyrgulopsis gilae</italic>).</article-title><source>Conservation Genetics</source><volume>14</volume>: <fpage>917</fpage>–<lpage>923</lpage>. doi: <ext-link ext-link-type="doi" xlink:href="10.1007/s10592-013-0483-x" xlink:type="simple">10.1007/s10592-013-0483-x</ext-link></mixed-citation></ref></ref-list></tp:taxon-treatment>
